# Supplementary material for: Glymphatic dysfunction associates with regional white matter hyperintensities and plasma amyloid-β burden across the Alzheimer’s disease continuum
Source: Psychol Med. 2026 Jul 7;56:e220. doi: 10.1017/S0033291726105005 (PMC13370184; doi:10.1017/S0033291726105005)
Supplement: Chen et al. supplementary material [file S0033291726105005sup001.zip]

Archive with 3 entries (3 files):
- Supplementary Figure 1.tif
- Supplementary Figure 1_black-and-white .tif
- Supplementary Material.docx
